# Supplementary material for: CNGA3 acts as a cold sensor in hypothalamic neurons
Source: eLife. 2020 Apr 9;9:e55370. doi: 10.7554/eLife.55370 (PMC7182431; doi:10.7554/eLife.55370)
Supplement: Figure 2—source data 1. [file elife-55370-fig2-data1.xlsx]

## Sheet: Sheet1
Figure 2 panel B		Cnga3
		cold-	cold+
		3.89	37.93
		1.02	63.26
		3.72	21.27
