# Supplementary material for: CNGA3 acts as a cold sensor in hypothalamic neurons
Source: eLife. 2020 Apr 9;9:e55370. doi: 10.7554/eLife.55370 (PMC7182431; doi:10.7554/eLife.55370)
Supplement: Figure 5—source data 1. [file elife-55370-fig5-data1.xlsx]

## Sheet: Sheet1
Figure 5 panel A left		Cngb1			Figure 5 panel A right		Cngb3
		cold-	cold+				cold-	cold+
		14.02	42.81				1.32	32.81
		8.69	14.13				0	0
		14.68	12.05				0	0
Figure 5 panel C		mA3	mA3/mB1
		19.7	31
		16.2	34.7
		18.9	29.7
		16.1	32
		13.6	44.3
		15	51
